# Supplementary material for: Loss of PPARα function promotes epigenetic dysregulation of lipid homeostasis driving ferroptosis and pyroptosis lipotoxicity in metabolic dysfunction associated Steatotic liver disease (MASLD)
Source: Front Mol Med. 2024 Jan 8;3:1283170. doi: 10.3389/fmmed.2023.1283170 (PMC11285560; doi:10.3389/fmmed.2023.1283170)
Supplement: Supplementary file 2 [file Table1.xlsx]

## Sheet: S1
Supplementary table 1: Overview of qPCR, PCR and pyrosequencing primers used in this study. (b= biotin tag)
Gene	Forward primer (5’ à 3’)	Reverse primer (5’ à 3’)	Sequencing primer (5’ à 3’)
qPCR primers
PPARα	CTGTAAGGGCTTCTTTCGGC	AGTACTGGCATTTGTTCCGGT
DNMT1	GGACAAGGAGAATGCCATGAAGC	TTACTCCGTCCAGTGCCACCAA
GAPDH	AGGTCGGTGTGAACGGATTTG	GGGGTCGTTGATGGCAACA
YWHAZ	TAAATGGTCTGTCACCGTCT	GGAAATACTCGGTAGGGTGT
PCR after bisulphite conversion
Line 1	GGTTGAGGTAGTATTTTGTGTG	TCCAAAAACTATCAAATTCTCTAAC
Pyrosequencing
RETSAT	GATTTGTTTTTTATAGAAAGGGTGGGTAGT	CCAATTACCCTTCAATAATCTAATCCb	TTTGTATTTTTTAATAGGAATTTAT
Eci1	GTGTAGTTTGTAATTGGGTTATAGTTAT	TTCCACTACCCTTAACTCCTTATACAb	GGGAGTTTTTTTAGTAGTATTA

## Sheet: S2
Supplementary table 2: Full CRN and SAF scoring of the mice used for RNA sequencing and Beadchip analysis.
Mice	Steatose CRN	Ballooning CRN	Lob infl CRN	Fibrosis CRN	NAS score CRN	Ballooning SAF	Lob infl SAF	Activity SAF	Diagnose
WT CTR1	0	0	0	0	0	0	0	0	normal
WT CTR2	0	0	0	0	0	0	0	0	normal
WT CTR3	0	0	0	0	0	0	0	0	normal
WT CTR4	0	0	0	0	0	0	0	0	normal
WT CDAHFD1	3	1	3	2	7	1	2	3	MASH
WT CDAHFD2	3	1	3	2	7	1	2	3	MASH
WT CDAHFD3	3	1	3	F1b	7	1	2	3	MASH
KO CTR1	1	0	1	F1b	2	0	1	1	Isolated steatosis
KO CTR2	0	0	0	0	0	0	0	0	normal
KO CTR3	1	0	1	F1b	2	0	1	1	Isolated steatosis
KO CDAHFD 1	3	2	3	F2	8	1	2	3	MASH
KO CDAHFD 2	3	1	3	F1b	7	1	2	3	MASH

## Sheet: S3
Supplemenatary table 3: MASLD signature gene list representing fold change (FC) between MASH/NASH patients and healthy controls (NORM) or MASLD/NAFLD patients and healthy controls in the dataset GSE126848.
	GSE126848
Gene	FC [NASH/MASH] vs [NORM]	FC [NAFLD/MASLD] vs [NORM]
BPI	-0.005	0.0087
SLC43A3	0.1266	0.0099
ZNF738	0.0464	0.0169
ISCA2	0.0302	0.0318
RAB27A	0.0952	0.0359
NXN	-0.0595	0.0423
SDSL	0.2933	0.0457
NME2	0.2359	0.0488
GRIP2	0.1581	0.0519
CSRNP1	0.229	0.0594
HYPK	0.5222	0.0638
TPM2	0.9182	0.0648
KDF1	-0.1432	0.0679
CACYBP	0.1937	0.0814
TIMP1	0.7716	0.082
CXCL2	0.0647	0.0821
FLOT1	0.0906	0.1036
SLC5A6	0.1322	0.104
PSMD8	0.1212	0.1112
ALAS1	0.0274	0.1146
RABAC1	0.4025	0.1159
UBA1	0.1426	0.119
LMCD1	0.3385	0.1259
HSP90B1	0.2802	0.131
DYNLL1	0.4697	0.1312
CRELD2	0.5724	0.1344
HSD17B2	0.2044	0.1347
HLA-DMB	0.5165	0.1386
CALCA	0.1398	0.1425
KLF6	0.7448	0.1447
SNRNP70	0.6134	0.1456
MRPL53	0.2759	0.1518
SYP	0.3656	0.1591
SNRPG	0.2386	0.1644
ADIPOR1	0.0001	0.1709
EIF4A1	0.4624	0.1755
EIF4EBP1	0.2713	0.1767
RPS25	0.1755	0.188
EMC10	0.4091	0.192
SRP72	0.3226	0.1943
PHACTR4	0.305	0.1966
NOM1	0.4003	0.1982
ZFP36	0.1903	0.1986
CCR7	0.5269	0.1988
FKBP11	0.2632	0.2002
SCCPDH	0.1636	0.2074
CENPB	0.4078	0.209
TSKU	0.1556	0.2127
EIF4G1	0.2886	0.2185
LDLR	0.8646	0.2202
TOMM40	0.4689	0.2509
PSMC4	0.4905	0.2533
CYB5B	0.417	0.2592
IFITM3	0.102	0.2607
TSEN54	0.5914	0.2632
ITGA3	0.9186	0.2692
UQCRHL	0.4427	0.2744
PKDCC	0.7791	0.2753
DAD1	0.2265	0.2761
CCT7	0.3622	0.2948
AGT	0.403	0.2978
ARHGEF16	0.6793	0.2984
PSMD4	0.4965	0.3046
SARAF	0.2757	0.3057
PLOD3	0.4022	0.3091
EHD4	0.6777	0.312
TM4SF5	0.3737	0.3306
RPL7A	0.3784	0.3333
RASD1	0.3062	0.3398
MTDH	0.6399	0.3407
CHI3L1	2.2082	0.3476
SPCS2	0.5412	0.3611
DNAJB11	0.7039	0.362
NACA	0.4439	0.3657
PTRH2	0.6496	0.3672
LAMTOR5	0.5327	0.3905
CD63	0.6167	0.3962
CCT2	0.5016	0.4049
LDHA	0.223	0.4089
SURF4	0.4768	0.4148
GLA	0.5594	0.4199
LRG1	0.0498	0.4293
PSMA4	0.7173	0.4355
DDX39B	0.7578	0.4432
ATP6V0E1	0.4214	0.4474
EEF1E1	0.858	0.4532
ENO1	0.5417	0.46
RPN2	0.5225	0.4608
ARL4D	0.5736	0.4633
LGALS2	0.4842	0.4666
FNDC4	0.4884	0.4711
RPL12	0.5728	0.4712
SF3B5	0.7653	0.4724
SLIRP	0.6751	0.4732
LRRC8E	0.7363	0.4782
SOD2	0.5378	0.4836
HTRA1	0.818	0.4894
RPL37A	0.675	0.4912
TSPAN6	0.4289	0.4913
CCL22	0.7017	0.4924
PRAF2	0.647	0.5066
PPP1R14B	0.796	0.5139
TMEM198	0.5364	0.5154
NAT9	0.6862	0.5202
TUBA1C	1.0565	0.5244
ZNF212	0.5549	0.5289
VSTM2L	0.8199	0.5368
MTCH2	0.5754	0.5396
ATG10	0.7111	0.5629
NNMT	-0.0012	0.5682
ZNF329	0.4233	0.5723
PSMB1	0.6695	0.5772
RPS27A	0.803	0.584
NDUFB9	0.674	0.5857
RPL37	0.675	0.5944
MRPS12	0.7775	0.6001
SYPL1	0.7293	0.6008
NME1	0.9721	0.6039
RPS19	0.923	0.6396
PRDX4	0.7505	0.6439
AGPAT2	0.6453	0.6469
RPL23A	0.8435	0.6607
SNRPD2	0.9106	0.6626
EMC7	0.7209	0.6728
SNRPF	0.928	0.6908
SPINK1	1.2436	0.712
TMX2	0.8891	0.7125
PSMA6	0.9902	0.7327
CIB1	0.9617	0.7583
PABPN1	1.323	0.7642
RPL7	0.8069	0.7727
NOP10	0.9136	0.7762
S100A6	1.2155	0.7775
C4BPB	0.7437	0.7894
TXNDC17	1.13	0.79
ADCK2	0.7198	0.8039
PLP2	1.1328	0.8173
TMEM258	0.8609	0.8395
ATP6V0B	1.2035	0.8655
MRPL51	1.0206	0.8819
LCN2	1.1564	0.8848
AURKAIP1	1.244	0.8901
COX7B	1.2107	0.8924
COX6B1	1.1063	0.898
ARF4	1.2931	1.066
KRT18	1.6709	1.365
SERPINE1	2.4401	1.813
RPS7	1.221	1.0633
CSTB	1.322	1.1126
HSPE1	1.3268	1.1686
CDKN1A	2.0627	1.1971
GPX2	1.3809	1.2653
RPL21	1.4157	1.3453
MANF	1.8371	1.3453
CRP	1.7871	2.1016
SAA1	2.44	2.69
SRSF11	1.69	1.04
ARID4B	1.68	1
UPF3B	1.72	1.03
FAM133B	1.36	0.81
NKTR	1.27	0.811
LUC7L3	1.5	0.829
ZC3H13	1.57	0.925
RBM25	1.34	0.674
ZBTB20	1.42	0.391
ANKRD36C	2.13	1.37
ANKRD26	2.19	1.46
ANKRD12	2.3	1.52
ZMAT1	1.89	1.34
PNISR	1.92	1.23
AKR1B10	3.9	1.6
FABP4	3.01	1.84
IL32	2.25	1.74
CXCL10	3.15	2.81
ACSL4	1.81	0.775
CYP7A1	2.23	1.16
MLIP	1.7	0.198
ASCL1	1.21	1.27
TFF3	0.953	0.566
SMIM24	0.831	1.08
PZP	0.952	2.35
PEG10	3.25	2.24
HBB	2.1	2.27
HBA2	1.89	1.65

## Sheet: S4
Supplementary table 4: List of PPARα target genes, differentially expressed epigenetic enzymes and differentially expressed transcription factors used for HOMER analysis
PPARα target genes				Epigenetic enzymes	Transcription factors
SLC27A1	CYP27A1	CYP7A	SULT2A1	DNMT1	Pparg	Prdm16
CD36	CYP8B1	AHR	AP2A2	DNMT3A	Ciita	Rarg
ACS	PKC1	CYP1A1	CPT2	DNMT3B	Ap1s2	Lmo2
FABP	GDP	UGDH	UGT1A9	MeCP2	Irf8	Tcf7
DBI	GK	ACOX1	UGT2B4	MBD1	Ets2	Fli1
CPT1A	AQA3	GPT	CYP3A4	MBD2	Egr1	Ikzf1
CPT2	AQA9	FADS2	SLC10A2	MBD4	Runx1	Runx2
ACADM	PDK4	PDZK1	CYP2C8	KAISO	Spi1	Lyl1
ACADL	GYS2	CYP1A1		ZBTB4	Jun	Tcf21
ACADVL	LPL	CREB3L3		ZBTB38	E2f1	Sox9
ECI1	ANGPTL4	KLF10		UHRF1	Ezh2	Atf3
ACOX	NR1D1	KLF11		UHRF2	Nfe2l2	Mybl1
EHHADH	APOA1	MAP3K8		TET1	Ets1	Myc
ACAA1	APOA2	APOA5		TET2	Phc1	Foxm1
PEX11A	APOA5	APOA5		TET3	Pbx1	Ccnd1
CYP4A	APOC3	C3			Klf5	Tbx3
HMGCS2	GYS2	CYP7A1			Tet1	Mycn
FGF21	HMOX1	ACADM			Klf4	Klf1
FADS	SLC25A20	TXN			Ahr	Tead4
SCD	NPC1L1	ABCG2			Ttf2	Rb1
ME1	SLC29A1	TF			Mitf
LPIN2	DBI	RETSAT			Wt1
ACACA	UCP3	NR1D1			Mef2a
FASN	FABP6	CPT1B			Stat5a
NR1H3	PLIN2	APOA1			Notch1

## Sheet: S5
Supplementary table 5: List of genes with a PPARα motif based on a Homer analysis of the differentially expressed epigenetic enzymes, differentially expressed transcription factors and PPARα target genes of supplementary table 4. The motif score shows the log odds score of the motif matrix, indicating whether a certain position in the DNA sequence is bound or unbound by the TF PPARα. A higher sco…
Ensembl	Name	Offset	Sequence	Strand	MotifScore
ENSMUSG00000024817	Uhrf2	-205	CGAGGGCACAGGGCG	+	7.13154
ENSMUSG00000001228	Uhrf1	-284	AGAGGTCAAAGTTTG	+	7.93432
ENSMUSG00000005148	Klf5	-97	TACCCTCTGGCCCTG	-	8.83918
ENSMUSG00000034041	Lyl1	34	CCACCTTTCCCCTTT	-	8.004
ENSMUSG00000070348	Ccnd1	-155	TCCCCCTTGCCCCGC	-	7.66005
ENSMUSG00000027490	E2f1	-195	GAGAGGCAGAGGGGA	+	7.19443
ENSMUSG00000002111	Spi1	-221	TAGCCTTTCTCCCTC	-	7.3345
ENSMUSG00000015839	Nfe2l2	21	TGCCTCTTGCCCTAG	-	7.2952
ENSMUSG00000015839	Nfe2l2	14	TGGCCCTTGCCTCTT	-	7.35683
ENSMUSG00000023942	Slc29a1	-27	TGGGGCCAAAGGCCA	+	9.6816
ENSMUSG00000022853	Ehhadh	-75	GAAGTGCAAGGGGCA	+	8.2632
ENSMUSG00000078937	Cpt1b	-233	TGACCTTTTCCCTAC	-	11.5447
ENSMUSG00000020653	Klf11	-254	GGACCTTTCCCCTAC	-	9.54471
ENSMUSG00000020777	Acox1	-284	TAACCTTTGTCCTGT	-	10.3533
ENSMUSG00000050445	Cyp8b1	-67	CAAAGTCCAAGGGCA	+	7.2891
ENSMUSG00000032418	Me1	-217	CTGGGTCAAAGTTGA	+	10.3499
ENSMUSG00000032079	Apoa5	-138	AAGGGGAAAAGGTGA	+	9.51917
ENSMUSG00000032081	Apoc3	-71	TGACCTTTGCCCAGC	-	10.7906
ENSMUSG00000032083	Apoa1	-273	CAGGCTCAGAGGGCA	+	7.56389
ENSMUSG00000015568	Lpl	-155	TGCCCTTTCCCCTTC	-	10.6473
ENSMUSG00000030244	Gys2	-31	AAAGGCCAAAGGCCA	+	10.7456
ENSMUSG00000030244	Gys2	-24	AAAGGCCAAAGGACT	+	8.30046
ENSMUSG00000019577	Pdk4	-224	CACCCTTTGCCCCTT	-	8.09
ENSMUSG00000002944	Cd36	-49	TGGCCTCTGACTTAC	-	8.77595
ENSMUSG00000028494	Plin2	-211	GGACCCCTGACCTAA	-	7.75281
ENSMUSG00000027875	Hmgcs2	-87	AGACCTTTGGCCCAG	-	10.5715
ENSMUSG00000038298	Pdzk1	-59	GCAGGACAGAGGTCA	+	10.7491
ENSMUSG00000002108	Nr1h3	-107	GGACCTTTGCTCCGC	-	8.4131
ENSMUSG00000005681	Apoa2	-49	TGATCTCTGCCCTTC	-	9.85407
ENSMUSG00000024665	Fads2	-220	GGAGGCAAAAGTCCA	+	7.38638

## Sheet: S6
supplementary table 6: Log fold change (FC) and adjusted p-value of overlapping genes between differently methylated genes in MASH patients compared to healthy controls and ferroptosis or pyroptosis gene signature.
Ferroptosis
Gene	logFC	P.Value	adj.P.Val
LPCAT2	0.869232	0.000304003	0.0489692
FASN	0.594296	0.000273501	0.0482378
ARNTL	0.923843	0.000256459	0.047774
ACSL1	0.716715	0.000233828	0.0470714
NFE2L2	0.869281	0.000194141	0.0456678
AGPAT3	1.03175	0.000183627	0.0446657
NCOA4	0.796812	0.000158335	0.0438374
AIFM2	0.905499	9.44385e-05	0.040805
FDFT1	0.899758	5.77444e-05	0.038269
ANO6	1.38039	5.53257e-07	0.0276106
GPX4	-0.991484	0.000247334	0.0473357
CDKN1A	-0.847793	0.000313884	0.0493699
CPT1A	-0.748286	0.000102776	0.0411263
Pyroptosis
Gene	logFC	P.Value	adj.P.Val
CHMP6	0.74019	0.00010288	0.0411263
GPX4	-0.991484	0.000247334	0.0473357
BAK1	-1.20195	0.000108894	0.0416147
CASP8	-1.04302	8.12131e-05	0.0401466
HMGB1	-0.729909	0.000253869	0.0476895
IL1B	-0.765363	0.000170362	0.0444208
NLRP1	-0.636584	0.000170586	0.0444208
NLRP2	-0.741107	0.000143419	0.0433853
NOD1	-1.19568	1.17835e-05	0.0331755
